# Supplementary material for: Separation of influenza virus‐like particles from baculovirus by polymer‐grafted anion exchanger
Source: J Sep Sci. 2020 Apr 30;43(12):2270–8. doi: 10.1002/jssc.201901215 (PMC7318652; doi:10.1002/jssc.201901215)
Supplement: Supplementary file 2 — Supporting information [file JSSC-43-2270-s001.xlsx]

## Sheet: General_Inf
Each sample was measured against SwissProt Database
sample_sel		against Trichopulsia ni
		against Influenza A virus
		against Autographa californica nuclear polyhedrosis virus
		against Human immunodeficiency virus type 1
1. log(e): the base-10 log of the expectation that any particular protein assignment was made at random (E-value).
2. log(I): the base-10 log of the sum of the fragment ion intensities in the tandem mass spectra used to make this assignment.
3. %/%: the amino acid coverage of the protein in this assignment / the coverage corrected for peptide sequences that are unlikely to be observed using normal proteomics methods.
4. #: the number of unique peptide sequences associated with this protein assignment.
5. total: the total number of tandem mass spectra that can be assigned to this protein.
6. Mr: the molecular mass of the protein sequence, in kiloDaltons.

## Sheet: Load
log(e)	log(I)	% (measured)	% (corrected)	unique	total	Mr	Accession
-8.6	4.68	5.5	10	2	2	58.5	AcMNPV_gp64–membrane_protein
-2.5	4.45	1.6	2	1	1	55.9	HIV-1_Gag_polyprotein,_capsid_protein_VLPs
-9.2	4.54	4.4	6	1	1	44.5	sp|P41453|LEF3_NPVAC_Late_expression_factor_3_OS=Autographa_californica_nuclear_polyhedrosis_virus_OX=46015_GN=LEF-3_PE=1_SV=1
-3.3	4.51	5.7	8	1	2	30.5	tr|A0A097PUX8|A0A097PUX8_NPVAC_AcOrf-74_OS=Autographa_californica_nuclear_polyhedrosis_virus_OX=46015_GN=AcOrf-74_PE=4_SV=1
-3.3	4.43	1.4	2	1	1	94.5	tr|A0A097PUY6|A0A097PUY6_NPVAC_Ac-p94_OS=Autographa_californica_nuclear_polyhedrosis_virus_OX=46015_GN=Ac-p94_PE=4_SV=1
-3.1	4.26	15	29	1	1	9.4	tr|A0A097PV45|A0A097PV45_NPVAC_AcOrf-76_OS=Autographa_californica_nuclear_polyhedrosis_virus_OX=46015_GN=AcOrf-76_PE=4_SV=1
-28.9	5.45	11	20	3	4	56.8	tr|A0A193DTH3|A0A193DTH3_NPVAC_Ecdysteroid_UDP-glucosyltransferase_OS=Autographa_californica_nuclear_polyhedrosis_virus_OX=46015_GN=egt_PE=3_SV=1
-14	5.28	32	35	1	2	10.3	tr|S5GG34|S5GG34_NPVAC_Fibrous_body_protein_OS=Autographa_californica_nuclear_polyhedrosis_virus_OX=46015_GN=bAcMK139_PE=4_SV=1
-1.1	4.46	2.3	3	1	1	55.4	tr|S5GG39|S5GG39_NPVAC_Early_49_Daa_protein_OS=Autographa_californica_nuclear_polyhedrosis_virus_OX=46015_GN=bAcMK144_PE=4_SV=1
log(e)	log(I)	% (measured)	% (corrected)	unique	total	Mr	Accession
-1.9	4.57	4.9	8	1	1	31.4	XP_026724582.1_glyoxalase_domain-containing_protein_4_[Trichoplusia_ni]
-2.8	4.37	4.9	9	1	1	33.5	XP_026725074.1_40S_ribosomal_protein_SA_[Trichoplusia_ni]
-1.7	4.75	9.2	19	1	1	21	XP_026725581.1_uncharacterized_protein_LOC113492325_isoform_X1_[Trichoplusia_ni]
-4.2	4.92	14	23	1	1	12.4	XP_026725657.1_eukaryotic_translation_initiation_factor_eIF1_[Trichoplusia_ni]
-9.6	4.77	18	20	2	2	19.7	XP_026725837.1_nucleoside_diphosphate_kinase_[Trichoplusia_ni]
-4.8	4.75	6.4	9	1	1	24.5	XP_026725924.1_40S_ribosomal_protein_S5_[Trichoplusia_ni]
-3.2	4.88	7.3	10	1	1	47.1	XP_026726009.1_antichymotrypsin-2-like_isoform_X1_[Trichoplusia_ni]
-17.3	4.93	3.7	6	2	2	106.9	XP_026726255.1_inter-alpha-trypsin_inhibitor_heavy_chain_H4-like_isoform_X1_[Trichoplusia_ni]
-6.9	4.32	2	3	1	1	123.3	XP_026726356.1_LOW_QUALITY_PROTEIN:_importin-5-like_[Trichoplusia_ni]
-4.8	4.06	29	31	1	1	11.3	XP_026726440.1_60S_acidic_ribosomal_protein_P1_[Trichoplusia_ni]
-4.5	4.58	6.6	9	1	1	34	XP_026726508.1_60S_acidic_ribosomal_protein_P0_[Trichoplusia_ni]
-15.4	4.89	9.3	13	3	3	49.5	XP_026726526.1_tubulin_beta_chain_[Trichoplusia_ni]
-7	4.86	7.6	10	1	1	19.8	XP_026726745.1_translationally-controlled_tumor_protein_homolog_[Trichoplusia_ni]
-39.2	5.23	16	20	4	5	42.6	XP_026726898.1_fructose-bisphosphate_aldolase_isoform_X2_[Trichoplusia_ni]
-1.3	5	3.6	4	1	1	80.5	XP_026727082.1_uncharacterized_protein_LOC113493346_[Trichoplusia_ni]
-6	4.57	5.5	12	1	1	34.8	XP_026727085.1_RNA-binding_protein_squid_isoform_X1_[Trichoplusia_ni]
-1.7	4.4	9.5	14	1	1	13.7	XP_026727245.1_profilin_[Trichoplusia_ni]
-4.9	4.36	11	16	1	1	13.3	XP_026727593.1_tubulin-specific_chaperone_A_isoform_X2_[Trichoplusia_ni]
-1.5	4.64	1.8	3	1	1	60.5	XP_026727948.1_luciferin_4-monooxygenase-like_[Trichoplusia_ni]
-2.5	4.22	2.5	3	1	1	82.6	XP_026728833.1_glycine--tRNA_ligase_[Trichoplusia_ni]
-18	5.13	3.5	5	2	2	73.1	XP_026728848.1_endoplasmic_reticulum_chaperone_BiP_[Trichoplusia_ni]
-29.8	5.42	11	17	3	5	55.1	XP_026728890.1_V-type_proton_ATPase_subunit_B_[Trichoplusia_ni]
-3.5	4.22	4.5	7	1	1	32.1	XP_026728947.1_protein_BCCIP_homolog_[Trichoplusia_ni]
-10.3	4.48	4.5	6	1	1	44.7	XP_026729112.1_26S_proteasome_regulatory_subunit_10B_[Trichoplusia_ni]
-27.8	5.33	36	47	4	4	19.9	XP_026729186.1_transcription_factor_BTF3_homolog_4-like_[Trichoplusia_ni]
-1.4	4.49	2.8	4	1	1	92.9	XP_026729770.1_snRNA-activating_protein_complex_subunit_4_[Trichoplusia_ni]
-2.5	4.63	1.3	2	1	1	86.9	XP_026730458.1_procollagen-lysine,2-oxoglutarate_5-dioxygenase_isoform_X1_[Trichoplusia_ni]
-1.4	4.77	4.9	8	1	1	35.3	XP_026730969.1_uncharacterized_protein_LOC113496072_[Trichoplusia_ni]
-6.4	4.85	5.4	8	1	2	51.8	XP_026730976.1_probable_citrate_synthase_2,_mitochondrial_[Trichoplusia_ni]
-6.2	4.69	2.8	3	1	1	68	XP_026731035.1_V-type_proton_ATPase_catalytic_subunit_A_[Trichoplusia_ni]
-7.7	4.43	4.6	8	1	1	34.9	XP_026731122.1_D-3-phosphoglycerate_dehydrogenase_[Trichoplusia_ni]
-16.9	5.24	7.3	9	2	4	48.1	XP_026731187.1_elongation_factor_1-gamma_[Trichoplusia_ni]
-39.8	5.45	7.9	12	5	6	83.1	XP_026731247.1_heat_shock_protein_83_[Trichoplusia_ni]
-6.1	5.09	7.3	11	1	2	28.1	XP_026731284.1_14-3-3_protein_zeta_isoform_X1_[Trichoplusia_ni]
-4	4.61	5	7	1	1	37.3	XP_026731297.1_renin_receptor_[Trichoplusia_ni]
-3.3	4.27	3.4	5	1	1	44.1	XP_026731329.1_ribonucleoside-diphosphate_reductase_subunit_M2_[Trichoplusia_ni]
-2.6	4.64	6.6	13	1	1	18.7	XP_026731746.1_60S_ribosomal_protein_L14_[Trichoplusia_ni]
-1.1	4.53	6.1	8	1	1	16.6	XP_026731761.1_14_kDa_phosphohistidine_phosphatase-like_[Trichoplusia_ni]
-1.5	4.33	1.5	2	1	1	89.3	XP_026731813.1_protein_hu-li_tai_shao_isoform_X1_[Trichoplusia_ni]
-1.9	4.53	1.9	3	1	1	69.2	XP_026732160.1_NADP-dependent_malic_enzyme-like_isoform_X1_[Trichoplusia_ni]
-3.5	4.71	8.8	11	1	1	25.4	XP_026732239.1_glutathione_S-transferase_1-1-like_isoform_X1_[Trichoplusia_ni]
-3.5	4.46	4.5	8	1	1	25.1	XP_026732264.1_60S_ribosomal_protein_L13_[Trichoplusia_ni]
-5.5	4.24	12	15	1	1	11.3	XP_026732284.1_10_kDa_heat_shock_protein,_mitochondrial-like_[Trichoplusia_ni]
-8.2	4.92	5.9	6	1	2	23.2	XP_026732536.1_glutathione_S-transferase_2-like_[Trichoplusia_ni]
-10.2	4.32	2.8	4	1	1	62.2	XP_026732808.1_stress-induced-phosphoprotein_1_[Trichoplusia_ni]
-2.7	4.4	6.8	13	1	1	15.7	XP_026732835.1_RNA-binding_protein_Rsf1_[Trichoplusia_ni]
-3.3	4.21	6.2	10	1	1	30.2	XP_026733553.1_carbonyl_reductase_[NADPH]_1-like_[Trichoplusia_ni]
-1.5	4.75	17	27	1	1	7.3	XP_026733761.1_40S_ribosomal_protein_S28_[Trichoplusia_ni]
-3	4.32	7.3	12	1	1	21	XP_026734020.1_60S_ribosomal_protein_L18a_[Trichoplusia_ni]
-1.2	4.56	0.7	1	1	1	256	XP_026734139.1_fatty_acid_synthase_isoform_X1_[Trichoplusia_ni]
-2.3	4.75	10	16	1	1	11.7	XP_026734704.1_uncharacterized_protein_LOC113498760_[Trichoplusia_ni]
-40.5	5.15	17	20	5	5	46.8	XP_026735111.1_enolase_[Trichoplusia_ni]
-1.8	4.46	17	19	1	1	9.4	XP_026735605.1_40S_ribosomal_protein_S27_[Trichoplusia_ni]
-2.5	4.92	5.3	7	1	1	26	XP_026735678.1_V-type_proton_ATPase_subunit_E_[Trichoplusia_ni]
-8.5	4.47	18	27	2	2	15.7	XP_026736062.1_deoxyuridine_5'-triphosphate_nucleotidohydrolase_[Trichoplusia_ni]
-17.9	4.96	6.6	9	2	2	66.7	XP_026736102.1_transketolase-like_protein_2_[Trichoplusia_ni]
-1.9	4.67	0.6	1	1	1	221.5	XP_026736166.1_protein_mini_spindles_isoform_X1_[Trichoplusia_ni]
-4.5	4.26	4	7	1	1	45.6	XP_026736186.1_nucleosome_assembly_protein_1-like_1_isoform_X1_[Trichoplusia_ni]
-9	5.39	5.3	9	1	2	38.1	XP_026736215.1_cathepsin_L-like_[Trichoplusia_ni]
-42.8	5.34	4.7	7	4	6	181	XP_026736389.1_laminin_subunit_gamma-1_[Trichoplusia_ni]
-19.6	5.34	8.7	11	3	4	45.6	XP_026736432.1_neurofilament_heavy_polypeptide-like_[Trichoplusia_ni]
-6.5	4.46	4.7	7	1	1	41.3	XP_026736888.1_lysosomal_aspartic_protease_[Trichoplusia_ni]
-8.8	4.62	5.6	8	2	2	58	XP_026737014.1_pyruvate_kinase-like_isoform_X1_[Trichoplusia_ni]
-7	4.43	12	20	1	1	17.7	XP_026737281.1_peptidyl-prolyl_cis-trans_isomerase-like_[Trichoplusia_ni]
-7.8	4.62	5.8	8	1	1	42.1	XP_026737449.1_proliferation-associated_protein_2G4_[Trichoplusia_ni]
-3.1	4.57	7.9	26	1	1	16.2	XP_026737481.1_40S_ribosomal_protein_S14_[Trichoplusia_ni]
-1.3	3.98	0.5	1	1	1	201.9	XP_026737780.1_sodium_leak_channel_non-selective_protein_isoform_X1_[Trichoplusia_ni]
-5.6	4.64	5.1	6	1	1	55.4	XP_026737834.1_protein_disulfide-isomerase_[Trichoplusia_ni]
-41.9	5.25	4	5	5	6	182.3	XP_026738080.1_collagen_alpha-1(IV)_chain_[Trichoplusia_ni]
-13.3	4.69	1.8	2	2	2	181.1	XP_026738081.1_collagen_alpha-1(IV)_chain_[Trichoplusia_ni]
-4.1	4.41	2	3	1	1	69.5	XP_026738213.1_moesin/ezrin/radixin_homolog_1_isoform_X1_[Trichoplusia_ni]
-1.8	4.05	3.8	7	1	1	33.4	XP_026738270.1_mannose-binding_protein_C-like_[Trichoplusia_ni]
-1.3	4.06	2.3	4	1	1	43.1	XP_026738619.1_arginine_kinase_isoform_X1_[Trichoplusia_ni]
-2.9	4.09	3.3	5	1	1	57.7	XP_026738637.1_UTP--glucose-1-phosphate_uridylyltransferase_isoform_X1_[Trichoplusia_ni]
-33.5	5.64	4	5	1	1	41.8	XP_026738711.1_actin,_muscle-type_A2_[Trichoplusia_ni]
-69.5	5.85	22	38	7	9	50.3	XP_026738853.1_elongation_factor_1-alpha_[Trichoplusia_ni]
-2.1	4.47	1.1	1	1	1	117.1	XP_026738897.1_ubiquitin-like_modifier-activating_enzyme_1_[Trichoplusia_ni]
-2.1	4.14	1.3	2	1	1	59.3	XP_026739434.1_adenylyl_cyclase-associated_protein_1_isoform_X1_[Trichoplusia_ni]
-1.6	4.4	3.3	4	1	1	45.9	XP_026739607.1_calreticulin_[Trichoplusia_ni]
-32.7	4.96	1.6	2	1	1	69.6	XP_026739611.1_heat_shock_protein_70_A1-like_[Trichoplusia_ni]
-7.2	4.78	3.3	5	2	2	83.5	XP_026739908.1_threonine--tRNA_ligase,_cytoplasmic_isoform_X1_[Trichoplusia_ni]
-2.2	4.66	5.1	10	1	1	31	XP_026740291.1_uncharacterized_protein_LOC113502794_[Trichoplusia_ni]
-5.4	4.81	4.1	8	1	1	61.2	XP_026740437.1_esterase_B1-like_[Trichoplusia_ni]
-6.5	4.13	14	19	1	1	17.8	XP_026740672.1_ubiquitin-conjugating_enzyme_E2_L3_[Trichoplusia_ni]
-1.3	4.27	2.9	4	1	1	31.3	XP_026740733.1_chymotrypsin-1-like_[Trichoplusia_ni]
-18.5	5	6.6	15	2	3	54.9	XP_026740988.1_heterogeneous_nuclear_ribonucleoprotein_27C_isoform_X1_[Trichoplusia_ni]
-5.6	4.89	3.5	4	1	1	59.1	XP_026741000.1_T-complex_protein_1_subunit_gamma_[Trichoplusia_ni]
-1.8	4.42	2.7	3	1	1	46.1	XP_026741012.1_tropomyosin-2_isoform_X4_[Trichoplusia_ni]
-1.6	4.46	12	16	1	1	17	XP_026741189.1_40S_ribosomal_protein_S15_[Trichoplusia_ni]
-1.7	4.74	4.4	5	1	1	23	XP_026741204.1_ras-like_GTP-binding_protein_Rho1_isoform_X1_[Trichoplusia_ni]
-15.2	4.97	4.9	6	2	2	60.9	XP_026741530.1_heat_shock_protein_60A-like_[Trichoplusia_ni]
-1.2	4.1	0.9	2	1	1	168	XP_026741648.1_protein_disabled-like_isoform_X1_[Trichoplusia_ni]
-10.7	5.13	12	37	2	3	22.5	XP_026742120.1_nascent_polypeptide-associated_complex_subunit_alpha_[Trichoplusia_ni]
-1.1	4.41	1.1	2	1	1	131.9	XP_026742390.1_uncharacterized_protein_LOC113504329_[Trichoplusia_ni]
-6.6	4.48	3	5	1	1	52.4	XP_026742563.1_annexin_B9-like_isoform_X1_[Trichoplusia_ni]
-2.9	4.46	4.2	5	1	1	47.7	XP_026742922.1_26S_proteasome_regulatory_subunit_6A-B_[Trichoplusia_ni]
-13.8	5.14	22	26	2	2	22.3	XP_026743279.1_flavin_reductase_(NADPH)_[Trichoplusia_ni]
-1.6	4.83	6.1	7	1	1	17	XP_026743400.1_cofilin/actin-depolymerizing_factor_homolog_[Trichoplusia_ni]
-19.4	4.98	4.6	6	2	3	89.1	XP_026743870.1_transitional_endoplasmic_reticulum_ATPase_TER94_[Trichoplusia_ni]
-33.8	5.21	6.8	9	4	6	94.5	XP_026743885.1_translation_elongation_factor_2-like_[Trichoplusia_ni]
-1.2	4.47	11	18	1	1	24.9	XP_026743901.1_grpE_protein_homolog,_mitochondrial_[Trichoplusia_ni]
-1.7	4.62	7	14	1	1	44.5	XP_026744009.1_V-type_proton_ATPase_subunit_S1_[Trichoplusia_ni]
-4.3	4.3	7.7	12	1	1	25.9	XP_026744179.1_proteasome_subunit_alpha_type-2_[Trichoplusia_ni]
-18.4	4.81	1.6	2	1	1	74.7	XP_026744298.1_heat_shock_70_kDa_protein_cognate_5_[Trichoplusia_ni]
-1.4	3.96	7.7	10	1	1	20	XP_026744301.1_uncharacterized_protein_LOC113505695_[Trichoplusia_ni]
-3.9	4.54	1.1	1	1	1	120	XP_026744305.1_ATP-citrate_synthase_[Trichoplusia_ni]
-4.9	4.02	5.2	10	1	1	34.3	XP_026744562.1_heterogeneous_nuclear_ribonucleoprotein_A1-like_[Trichoplusia_ni]
-10.2	4.66	6.5	8	2	2	49.8	XP_026744811.1_rab_GDP_dissociation_inhibitor_alpha-like_[Trichoplusia_ni]
-37.6	5.64	11	12	3	8	41.8	XP_026744833.1_actin,_cytoplasmic_A3a_[Trichoplusia_ni]
-1.5	4.42	4	5	1	1	27.7	XP_026744897.1_MD-2-related_lipid-recognition_protein-like_[Trichoplusia_ni]
-119.7	5.77	27	41	13	14	71.6	XP_026745076.1_heat_shock_70_kDa_protein_cognate_4_[Trichoplusia_ni]
-1.3	4.19	7	9	1	1	14.7	XP_026745810.1_40S_ribosomal_protein_S15Aa_[Trichoplusia_ni]
-6.1	4.24	6.4	8	1	1	24.5	XP_026746006.1_histone_H1C-like_[Trichoplusia_ni]
-5.1	4.69	11	18	1	1	13.8	XP_026746011.1_histone_H2B_[Trichoplusia_ni]
-4.7	4.78	1.3	2	1	1	101.9	XP_026746829.1_hypoxia_up-regulated_protein_1_[Trichoplusia_ni]
-6.1	4.28	0.9	1	1	1	198.6	XP_026747031.1_laminin_subunit_beta-1_[Trichoplusia_ni]
-1.2	4.9	0.3	0	1	1	358.4	XP_026747456.1_teneurin-m_[Trichoplusia_ni]
-11.5	4.28	6.7	9	2	2	43.3	XP_026747670.1_plasminogen_activator_inhibitor_1_RNA-binding_protein-like_[Trichoplusia_ni]
-25.4	5.33	15	23	3	4	35.5	XP_026748037.1_glyceraldehyde-3-phosphate_dehydrogenase_[Trichoplusia_ni]

## Sheet: E2
log(e)	log(I)	% (measured)	% (corrected)	unique	total	Mr	Accession
-53.3	5.6	13	23	7	10	58.5	AcMNPV_gp64–membrane_protein
-25.1	5.47	7.6	12	4	6	55.9	HIV-1_Gag_polyprotein,_capsid_protein_VLPs
-39.3	5.62	11	21	5	10	63.3	sp|P03452|HEMA_I34A1_Hemagglutinin_OS=Influenza_A_virus_(strain_A/Puerto_Rico/8/1934_H1N1)_OX=211044_GN=HA_PE=1_SV=2
-98.9	6.22	31	39	12	20	44.5	sp|P41453|LEF3_NPVAC_Late_expression_factor_3_OS=Autographa_californica_nuclear_polyhedrosis_virus_OX=46015_GN=LEF-3_PE=1_SV=1
-28.6	5.53	9.8	13	5	7	79.8	sp|Q00733|VP80_NPVAC_Capsid-associated_protein_VP80_OS=Autographa_californica_nuclear_polyhedrosis_virus_OX=46015_GN=VP80_PE=1_SV=1
-12	5.15	7.9	11	2	3	30.5	tr|A0A097PUX8|A0A097PUX8_NPVAC_AcOrf-74_OS=Autographa_californica_nuclear_polyhedrosis_virus_OX=46015_GN=AcOrf-74_PE=4_SV=1
-4.8	4.07	15	29	1	1	9.4	tr|A0A097PV45|A0A097PV45_NPVAC_AcOrf-76_OS=Autographa_californica_nuclear_polyhedrosis_virus_OX=46015_GN=AcOrf-76_PE=4_SV=1
-9.3	5.35	1.9	4	1	1	63.1	tr|B6A6V2|B6A6V2_9INFA_Hemagglutinin_OS=Influenza_A_virus_(A/X-53A(Puerto_Rico/8/1934-New_Jersey/11/1976)(H1N1))_OX=518921_GN=HA_PE=3_SV=1
-1.4	4.26	15	90	1	1	6.6	tr|S5G6F7|S5G6F7_NPVAC_Occlusion-derived_virus_envelope_protein_OS=Autographa_californica_nuclear_polyhedrosis_virus_OX=46015_GN=bAcMK145_PE=4_SV=1
-22	5.51	18	44	3	6	25.5	tr|S5G9H0|S5G9H0_NPVAC_Occlusion-derived_virus_envelope_protein_OS=Autographa_californica_nuclear_polyhedrosis_virus_OX=46015_GN=bAcMK096_PE=4_SV=1
log(e)	log(I)	% (measured)	% (corrected)	unique	total	Mr	Accession
-3.9	4.56	7	13	1	1	19.8	XP_026724981.1_28_kDa_heat-_and_acid-stable_phosphoprotein_[Trichoplusia_ni]
-7	4.44	2.6	4	1	1	69.9	XP_026725016.1_eukaryotic_peptide_chain_release_factor_GTP-binding_subunit_ERF3A_isoform_X1_[Trichoplusia_ni]
-5.4	4.46	4.3	5	1	1	33.9	XP_026725165.1_deoxyhypusine_hydroxylase_[Trichoplusia_ni]
-4.6	5.01	7.9	9	1	1	23.2	XP_026725369.1_rho_GDP-dissociation_inhibitor_1_[Trichoplusia_ni]
-2	4.15	8.2	16	1	1	17.7	XP_026725435.1_adrenodoxin-like_[Trichoplusia_ni]
-1.2	4.58	2.2	4	1	1	50.3	XP_026725539.1_programmed_cell_death_protein_4_[Trichoplusia_ni]
-1.4	4.83	8.6	13	1	2	12.7	XP_026725595.1_myotrophin-like_isoform_X1_[Trichoplusia_ni]
-14.8	4.79	16	18	2	2	19.7	XP_026725837.1_nucleoside_diphosphate_kinase_[Trichoplusia_ni]
-7.6	4.75	10	12	2	2	35.1	XP_026726024.1_S-formylglutathione_hydrolase_isoform_X1_[Trichoplusia_ni]
-2.2	4.52	1.6	2	1	1	177.1	XP_026726157.1_UDP-glucose:glycoprotein_glucosyltransferase_[Trichoplusia_ni]
-71.3	5.74	11	18	9	12	106.9	XP_026726255.1_inter-alpha-trypsin_inhibitor_heavy_chain_H4-like_isoform_X1_[Trichoplusia_ni]
-28.3	5.6	21	35	4	7	24.1	XP_026726432.1_proteasome_subunit_beta_type-6_[Trichoplusia_ni]
-3.5	4.58	2.5	4	1	1	50	XP_026726525.1_tubulin_beta-4B_chain-like_[Trichoplusia_ni]
-50.7	6.08	40	52	6	14	19.8	XP_026726745.1_translationally-controlled_tumor_protein_homolog_[Trichoplusia_ni]
-2.8	4.72	4.3	5	1	1	42.5	XP_026726890.1_fructose-bisphosphate_aldolase_isoform_X1_[Trichoplusia_ni]
-43.8	5.58	22	30	5	9	27.8	XP_026726908.1_proteasome_subunit_alpha_type-7-1_[Trichoplusia_ni]
-1.1	4.48	4.5	6	1	1	23.2	XP_026726910.1_coiled-coil_domain-containing_protein_43_[Trichoplusia_ni]
-16.4	5.41	9.9	14	3	4	30.4	XP_026726996.1_proteasome_subunit_beta_type-7-like_[Trichoplusia_ni]
-1.4	4.18	2.5	4	1	1	65.2	XP_026727191.1_potassium/sodium_hyperpolarization-activated_cyclic_nucleotide-gated_channel_3-like_[Trichoplusia_ni]
-8.6	5.04	5.7	7	2	2	47.6	XP_026727247.1_eukaryotic_initiation_factor_4A_[Trichoplusia_ni]
-1.2	4.27	0.8	1	1	1	238.3	XP_026727344.1_unconventional_myosin-XVIIIa_isoform_X1_[Trichoplusia_ni]
-26.9	6.18	14	25	4	10	40.2	XP_026727457.1_uncharacterized_protein_LOC113493678_isoform_X1_[Trichoplusia_ni]
-1.9	4.51	5.7	8	1	1	21.6	XP_026727628.1_GTPase_HRas_[Trichoplusia_ni]
-49.7	5.42	7	9	6	7	155.4	XP_026727742.1_peroxidasin_[Trichoplusia_ni]
-42.2	5.88	24	39	5	9	30.9	XP_026728182.1_proteasome_subunit_beta_type-5_[Trichoplusia_ni]
-18.3	5.18	5.5	9	3	4	64.2	XP_026728624.1_coronin-6_isoform_X1_[Trichoplusia_ni]
-1.4	4.84	3.8	6	1	1	24.1	XP_026728660.1_leucine-rich_repeat-containing_protein_57_isoform_X1_[Trichoplusia_ni]
-1.4	3.79	1.3	2	1	1	125.1	XP_026728744.1_protein_PF14_0175-like_[Trichoplusia_ni]
-1.4	4.24	1.6	2	1	1	82.6	XP_026728833.1_glycine--tRNA_ligase_[Trichoplusia_ni]
-2.3	4.98	0.6	1	1	1	279	XP_026728840.1_spectrin_alpha_chain_isoform_X1_[Trichoplusia_ni]
-180.6	6.7	32	48	21	51	73.1	XP_026728848.1_endoplasmic_reticulum_chaperone_BiP_[Trichoplusia_ni]
-73.6	6.08	22	33	10	15	55.1	XP_026728890.1_V-type_proton_ATPase_subunit_B_[Trichoplusia_ni]
-46.6	5.74	23	30	6	10	19.9	XP_026729186.1_transcription_factor_BTF3_homolog_4-like_[Trichoplusia_ni]
-48.7	5.75	24	29	7	8	37.5	XP_026729244.1_nuclear_migration_protein_nudC_[Trichoplusia_ni]
-3.6	4.6	4.6	6	1	1	29	XP_026729682.1_proliferating_cell_nuclear_antigen_[Trichoplusia_ni]
-26.4	5.71	15	23	4	9	28.2	XP_026730195.1_proteasome_subunit_alpha_type-3_[Trichoplusia_ni]
-10.8	5.05	10	13	2	3	23.1	XP_026730310.1_proteasome_subunit_beta_type-2_[Trichoplusia_ni]
-30.3	5.43	6	7	5	5	103.8	XP_026730383.1_alpha-actinin,_sarcomeric_isoform_X1_[Trichoplusia_ni]
-29.4	5.48	4.5	5	1	1	41.7	XP_026730392.1_actin,_muscle_[Trichoplusia_ni]
-5.2	4.41	2.8	4	1	1	52.4	XP_026730431.1_protein_DDI1_homolog_2_isoform_X1_[Trichoplusia_ni]
-10.3	5.04	6.2	11	2	2	42.2	XP_026730821.1_NSFL1_cofactor_p47_[Trichoplusia_ni]
-20.6	5.29	11	19	3	4	35.3	XP_026730969.1_uncharacterized_protein_LOC113496072_[Trichoplusia_ni]
-39.8	5.4	12	15	6	7	68	XP_026731035.1_V-type_proton_ATPase_catalytic_subunit_A_[Trichoplusia_ni]
-9.2	4.99	5.4	7	2	2	48.1	XP_026731187.1_elongation_factor_1-gamma_[Trichoplusia_ni]
-51.2	5.76	13	19	8	10	83.1	XP_026731247.1_heat_shock_protein_83_[Trichoplusia_ni]
-2.2	4.65	4.4	5	1	2	29.6	XP_026731273.1_probable_elongation_factor_1-delta_isoform_X1_[Trichoplusia_ni]
-25.8	5.68	16	24	4	5	28.1	XP_026731284.1_14-3-3_protein_zeta_isoform_X1_[Trichoplusia_ni]
-14.8	5.04	8.9	12	2	4	37.3	XP_026731297.1_renin_receptor_[Trichoplusia_ni]
-39.6	5.62	14	19	6	8	44.1	XP_026731329.1_ribonucleoside-diphosphate_reductase_subunit_M2_[Trichoplusia_ni]
-3.6	4.1	3.3	4	1	1	46.8	XP_026731901.1_protein_disulfide-isomerase_A6_homolog_[Trichoplusia_ni]
-1.7	4.99	2.3	3	1	1	76.4	XP_026732080.1_protein_windpipe_[Trichoplusia_ni]
-15	5.28	22	35	3	3	25.5	XP_026732250.1_ubiquitin_carboxyl-terminal_hydrolase_[Trichoplusia_ni]
-8.4	5.49	5.3	7	1	2	34.9	XP_026732376.1_uncharacterized_protein_LOC113497167_isoform_X2_[Trichoplusia_ni]
-2.6	4.63	3.6	4	1	2	31.6	XP_026732392.1_ubiquitin_thioesterase_otubain-like_[Trichoplusia_ni]
-2.4	4.64	2.8	5	1	1	43.1	XP_026732546.1_putative_protein_FAM10A4_[Trichoplusia_ni]
-33.6	5.26	12	21	4	5	51.8	XP_026732687.1_leukocyte_elastase_inhibitor-like_isoform_X1_[Trichoplusia_ni]
-1.5	4.37	1.4	2	1	1	72.5	XP_026733600.1_cytosolic_purine_5'-nucleotidase_isoform_X1_[Trichoplusia_ni]
-1.4	4.49	0.7	1	1	1	166.6	XP_026733627.1_tyrosine-protein_phosphatase_69D_[Trichoplusia_ni]
-7.5	4.64	2.5	4	2	2	81.9	XP_026734038.1_plastin-3_[Trichoplusia_ni]
-8.5	4.73	3.3	4	2	2	59.2	XP_026734074.1_T-complex_protein_1_subunit_theta_[Trichoplusia_ni]
-54.8	5.77	33	43	8	9	27.1	XP_026734093.1_proteasome_subunit_alpha_type-6-like_[Trichoplusia_ni]
-1.8	4.02	5.4	7	1	1	23.1	XP_026734104.1_ras-related_protein_Rab-10_[Trichoplusia_ni]
-3.5	4.4	3.9	5	1	1	39.2	XP_026734131.1_protein_farnesyltransferase/geranylgeranyltransferase_type-1_subunit_alpha_[Trichoplusia_ni]
-12.3	4.81	3.2	5	2	2	79.9	XP_026734227.1_juvenile_hormone_esterase-like_isoform_X1_[Trichoplusia_ni]
-3.8	4.48	4.8	8	1	1	28.8	XP_026734259.1_proteasome_activator_complex_subunit_3_isoform_X1_[Trichoplusia_ni]
-7.6	4.5	2.2	4	1	1	76.8	XP_026734289.1_uncharacterized_protein_LOC113498483_isoform_X1_[Trichoplusia_ni]
-1.2	4.25	4	7	1	1	20	XP_026734334.1_density-regulated_protein_homolog_[Trichoplusia_ni]
-17.8	5.19	13	18	3	4	29.6	XP_026735029.1_replication_protein_A_32_kDa_subunit-like_[Trichoplusia_ni]
-18.1	4.76	26	33	3	3	21.8	XP_026735039.1_LDLR_chaperone_boca-like_[Trichoplusia_ni]
-5.4	4.69	6.9	9	1	1	31	XP_026735264.1_F-actin-capping_protein_subunit_beta-like_[Trichoplusia_ni]
-9.5	5.56	13	15	2	5	17.5	XP_026735277.1_eukaryotic_translation_initiation_factor_5A_[Trichoplusia_ni]
-1.2	4.52	2.5	4	1	1	57.2	XP_026735415.1_src_substrate_cortactin_isoform_X1_[Trichoplusia_ni]
-19.1	5.01	9.6	15	2	3	29.7	XP_026735575.1_cell_division_cycle_and_apoptosis_regulator_protein_1_[Trichoplusia_ni]
-28.8	5.57	13	18	4	6	43.9	XP_026735667.1_hsp90_co-chaperone_Cdc37_[Trichoplusia_ni]
-1.3	3.86	3	4	1	1	88.9	XP_026735683.1_glucose_dehydrogenase_[FAD,_quinone]-like_[Trichoplusia_ni]
-15.4	5.07	9	10	3	3	35.8	XP_026736029.1_annexin_B9_isoform_X1_[Trichoplusia_ni]
-1.2	3.98	1.7	3	1	1	79.1	XP_026736101.1_uncharacterized_protein_LOC113499719_isoform_X4_[Trichoplusia_ni]
-1.8	3.95	2.4	3	1	1	60.9	XP_026736111.1_EH_domain-containing_protein_3_[Trichoplusia_ni]
-67.3	5.61	6.4	10	8	10	181	XP_026736389.1_laminin_subunit_gamma-1_[Trichoplusia_ni]
-37.9	5.44	1.7	3	5	7	392.4	XP_026736414.1_LOW_QUALITY_PROTEIN:_laminin_subunit_alpha_[Trichoplusia_ni]
-44.9	5.82	26	32	6	12	29.8	XP_026736421.1_proteasome_subunit_alpha_type-1_[Trichoplusia_ni]
-184.7	6.71	44	55	19	36	45.6	XP_026736432.1_neurofilament_heavy_polypeptide-like_[Trichoplusia_ni]
-2.1	4.65	3	5	1	1	90.3	XP_026736730.1_uncharacterized_protein_LOC113500219_[Trichoplusia_ni]
-14.7	5.4	10	16	2	4	25.2	XP_026736987.1_charged_multivesicular_body_protein_5_[Trichoplusia_ni]
-1.5	4.46	3.2	6	1	1	63.5	XP_026737064.1_origin_recognition_complex_subunit_2_isoform_X1_[Trichoplusia_ni]
-12.4	5.02	20	33	2	3	17.7	XP_026737281.1_peptidyl-prolyl_cis-trans_isomerase-like_[Trichoplusia_ni]
-1.3	4.53	16	23	1	1	13.1	XP_026737628.1_uncharacterized_protein_LOC113500904_[Trichoplusia_ni]
-1.1	4.13	1.7	4	1	1	123	XP_026737808.1_sodium-driven_chloride_bicarbonate_exchanger_isoform_X1_[Trichoplusia_ni]
-1.3	4.23	0.9	1	1	1	112.4	XP_026737853.1_uncharacterized_protein_C05D11.1-like_[Trichoplusia_ni]	no description available
-1.2	4.82	2.7	5	1	1	61.1	XP_026737954.1_uncharacterized_protein_LOC113501126_[Trichoplusia_ni]
-1.1	4.26	1.5	2	1	1	76.9	XP_026738336.1_SNF-related_serine/threonine-protein_kinase_[Trichoplusia_ni]
-28.3	5.44	11	13	5	6	48	XP_026738676.1_protein_krasavietz_[Trichoplusia_ni]
-17.3	5.29	14	20	2	3	13.3	XP_026738705.1_high_mobility_group_protein_D-like_[Trichoplusia_ni]
-37.7	5.44	4	5	1	1	41.8	XP_026738711.1_actin,_muscle-type_A2_[Trichoplusia_ni]
-1.4	3.61	1.1	2	1	1	207.4	XP_026738777.1_uncharacterized_protein_LOC113501752_[Trichoplusia_ni]
-25.4	5.6	8.9	16	4	4	50.3	XP_026738853.1_elongation_factor_1-alpha_[Trichoplusia_ni]
-104.7	6.12	13	15	12	19	117.1	XP_026738897.1_ubiquitin-like_modifier-activating_enzyme_1_[Trichoplusia_ni]
-1.2	4.54	2.8	4	1	1	37.8	XP_026738984.1_AH_receptor-interacting_protein_[Trichoplusia_ni]
-1.7	5.28	5.9	21	1	2	27.4	XP_026739088.1_trypsin,_alkaline_C-like_[Trichoplusia_ni]
-5.8	4.6	1.2	1	1	1	111.8	XP_026739480.1_perilipin-4-like_isoform_X1_[Trichoplusia_ni]
-45.9	6.26	1.9	3	1	1	69.6	XP_026739611.1_heat_shock_protein_70_A1-like_[Trichoplusia_ni]
-4.9	4.99	7.2	9	1	2	32.6	XP_026739647.1_F-actin-capping_protein_subunit_alpha_[Trichoplusia_ni]
-1.1	4.58	0.8	4	1	1	233.6	XP_026739744.1_filaggrin-2-like_[Trichoplusia_ni]
-2.1	4.25	4.3	7	1	1	37.1	XP_026739889.1_uncharacterized_protein_LOC113502494_[Trichoplusia_ni]
-2	4.23	3	23	1	1	33.5	XP_026740193.1_27_kDa_glycoprotein-like_isoform_X1_[Trichoplusia_ni]
-4.4	4.58	11	13	1	1	11.4	XP_026740326.1_60S_acidic_ribosomal_protein_P2-like_[Trichoplusia_ni]
-1.9	4.13	2.1	3	1	1	66	XP_026740520.1_gephyrin_[Trichoplusia_ni]
-1.8	5.08	3	6	1	2	29.2	XP_026740599.1_apolipoprotein_D-like_[Trichoplusia_ni]
-1.3	4.55	2.9	5	1	1	69.1	XP_026740798.1_uncharacterized_protein_LOC113503170_[Trichoplusia_ni]
-18	5.08	8.4	15	2	2	29.8	XP_026740858.1_14-3-3_protein_epsilon_[Trichoplusia_ni]
-3.3	4.8	2	3	1	1	60.3	XP_026740918.1_vanin-like_protein_3_[Trichoplusia_ni]
-1.7	4.66	4.4	5	1	1	23	XP_026741204.1_ras-like_GTP-binding_protein_Rho1_isoform_X1_[Trichoplusia_ni]
-55.9	5.66	16	21	7	12	60.9	XP_026741530.1_heat_shock_protein_60A-like_[Trichoplusia_ni]
-55.8	5.52	16	24	7	8	51.4	XP_026741844.1_synaptic_vesicle_membrane_protein_VAT-1_homolog-like_isoform_X1_[Trichoplusia_ni]
-3.5	4.88	6	7	1	2	18.3	XP_026741960.1_RNA-binding_protein_8A_[Trichoplusia_ni]
-75.5	6.48	46	100+	9	21	22.5	XP_026742120.1_nascent_polypeptide-associated_complex_subunit_alpha_[Trichoplusia_ni]
-56.5	5.74	33	47	7	8	29.1	XP_026742151.1_proteasome_subunit_beta_type-4_[Trichoplusia_ni]
-34.5	5.42	5.4	8	4	6	109.7	XP_026742457.1_flocculation_protein_FLO11_[Trichoplusia_ni]
-1.1	4.52	1.3	2	1	1	120.7	XP_026742508.1_uncharacterized_protein_LOC113504433_isoform_X1_[Trichoplusia_ni]
-1.6	4.09	0.8	1	1	1	94	XP_026742514.1_uncharacterized_protein_LOC113504437_isoform_X1_[Trichoplusia_ni]
-3.2	5.08	2.6	4	1	2	57.5	XP_026742734.1_thioredoxin_reductase_1,_mitochondrial_isoform_X1_[Trichoplusia_ni]
-30.4	5.76	16	24	4	7	28.7	XP_026742741.1_proteasome_subunit_alpha_type-4_[Trichoplusia_ni]
-40.9	5.25	7.1	11	6	6	108.3	XP_026742802.1_kinesin_heavy_chain_[Trichoplusia_ni]
-8.5	4.62	2.6	4	2	2	90.6	XP_026743039.1_AMP_deaminase_2-like_isoform_X1_[Trichoplusia_ni]
-8.1	4.83	5.2	7	2	2	54	XP_026743194.1_serine/threonine-protein_phosphatase_2A_56_kDa_regulatory_subunit_epsilon_isoform_[Trichoplusia_ni]
-1.4	4.32	1.6	2	1	1	105.5	XP_026743419.1_neutral_alpha-glucosidase_AB-like_isoform_X1_[Trichoplusia_ni]
-22.1	5.24	17	23	3	4	25.7	XP_026743702.1_proteasome_subunit_beta_type-1_[Trichoplusia_ni]
-4	5.25	12	24	1	2	10.3	XP_026743831.1_small_ubiquitin-related_modifier_3_[Trichoplusia_ni]
-30.8	5.63	10	20	3	4	44.5	XP_026744009.1_V-type_proton_ATPase_subunit_S1_[Trichoplusia_ni]
-23.5	5.26	9.2	12	4	5	49.1	XP_026744073.1_eukaryotic_peptide_chain_release_factor_subunit_1_isoform_X1_[Trichoplusia_ni]
-53.4	5.78	25	38	7	11	25.9	XP_026744179.1_proteasome_subunit_alpha_type-2_[Trichoplusia_ni]
-12.2	4.99	9.3	11	2	3	28.1	XP_026744458.1_tubulin-folding_cofactor_B_[Trichoplusia_ni]
-22.4	5.12	18	25	4	4	24.3	XP_026744477.1_glutaredoxin-3_[Trichoplusia_ni]
-9.8	4.99	27	34	2	3	16.1	XP_026744589.1_prefoldin_subunit_2_[Trichoplusia_ni]
-10.7	5.02	12	13	2	3	20.9	XP_026744796.1_peptidyl-prolyl_cis-trans_isomerase_FKBP14,_partial_[Trichoplusia_ni]
-47.2	5.79	18	20	5	9	41.8	XP_026744833.1_actin,_cytoplasmic_A3a_[Trichoplusia_ni]
-8.3	4.81	12	13	2	3	17.2	XP_026744948.1_myosin-2_essential_light_chain_isoform_X1_[Trichoplusia_ni]
-136.3	6.31	22	32	12	22	71.6	XP_026745076.1_heat_shock_70_kDa_protein_cognate_4_[Trichoplusia_ni]
-2.2	5.19	6.1	11	1	2	16.9	XP_026745634.1_eukaryotic_translation_initiation_factor_1A,_X-chromosomal_[Trichoplusia_ni]
-1.2	4.42	0.1	0	1	1	2207.6	XP_026745635.1_uncharacterized_protein_LOC113506985_[Trichoplusia_ni]
-2	3.88	2.2	3	1	1	64	XP_026746219.1_uncharacterized_protein_LOC113507562_[Trichoplusia_ni]
-1.1	4.14	0.4	1	1	1	137.2	XP_026746388.1_oxidation_resistance_protein_1_isoform_X1_[Trichoplusia_ni]
-17.7	5.23	7.9	12	2	3	35.1	XP_026746771.1_UV_excision_repair_protein_RAD23_homolog_A_[Trichoplusia_ni]
-44.2	5.4	4.7	7	6	7	198.6	XP_026747031.1_laminin_subunit_beta-1_[Trichoplusia_ni]
-70.8	5.68	13	17	8	8	94	XP_026747084.1_97_kDa_heat_shock_protein_isoform_X1_[Trichoplusia_ni]
	4	2.8	4	1	1	43.3	XP_026747670.1_plasminogen_activator_inhibitor_1_RNA-binding_protein-like_[Trichoplusia_ni]

## Sheet: E3
log(e)	log(I)	% (measured)	% (corrected)	unique	total	Mr	Accession
-47.6	5.63	13	24	5	8	58.5	AcMNPV_gp64–membrane_protein
-25.6	5.21	7.8	12	4	5	55.9	HIV-1_Gag_polyprotein,_capsid_protein_VLPs
-60.3	5.55	15	28	7	13	63.3	sp|P03452|HEMA_I34A1_Hemagglutinin_OS=Influenza_A_virus_(strain_A/Puerto_Rico/8/1934_H1N1)_OX=211044_GN=HA_PE=1_SV=2
-33.7	5.38	13	17	5	8	44.5	sp|P41453|LEF3_NPVAC_Late_expression_factor_3_OS=Autographa_californica_nuclear_polyhedrosis_virus_OX=46015_GN=LEF-3_PE=1_SV=1
-14.9	5.03	4.3	6	2	3	79.8	sp|Q00733|VP80_NPVAC_Capsid-associated_protein_VP80_OS=Autographa_californica_nuclear_polyhedrosis_virus_OX=46015_GN=VP80_PE=1_SV=1
-27.7	5.38	42	100+	3	10	19.8	tr|A0A097PUU4|A0A097PUU4_NPVAC_Ac-tlp_OS=Autographa_californica_nuclear_polyhedrosis_virus_OX=46015_GN=Ac-tlp_PE=4_SV=1
-1.2	4.57	5.8	10	1	1	20.3	tr|A0A097PUW9|A0A097PUW9_NPVAC_Ac58/ac59_OS=Autographa_californica_nuclear_polyhedrosis_virus_OX=46015_GN=AcOrf-58_PE=4_SV=1
-14.2	5.24	9.8	14	2	3	30.5	tr|A0A097PUX8|A0A097PUX8_NPVAC_AcOrf-74_OS=Autographa_californica_nuclear_polyhedrosis_virus_OX=46015_GN=AcOrf-74_PE=4_SV=1
-4.7	4.35	3.5	7	1	1	49.3	tr|A0A097PUZ2|A0A097PUZ2_NPVAC_AcOrf-114_OS=Autographa_californica_nuclear_polyhedrosis_virus_OX=46015_GN=AcOrf-114_PE=4_SV=1
-147.8	6.21	86	95	12	19	10.3	tr|A0A097PUZ9|A0A097PUZ9_NPVAC_Ac-p10_OS=Autographa_californica_nuclear_polyhedrosis_virus_OX=46015_GN=Ac-p10_PE=4_SV=1
-4.4	4.19	6.1	14	1	1	25.2	tr|A0A097PV10|A0A097PV10_NPVAC_Ac-FP_OS=Autographa_californica_nuclear_polyhedrosis_virus_OX=46015_GN=Ac-FP_PE=4_SV=1
-2.9	4.15	15	29	1	2	9.4	tr|A0A097PV45|A0A097PV45_NPVAC_AcOrf-76_OS=Autographa_californica_nuclear_polyhedrosis_virus_OX=46015_GN=AcOrf-76_PE=4_SV=1
-35.6	5.33	1.9	4	1	1	63.1	tr|B6A6V2|B6A6V2_9INFA_Hemagglutinin_OS=Influenza_A_virus_(A/X-53A(Puerto_Rico/8/1934-New_Jersey/11/1976)(H1N1))_OX=518921_GN=HA_PE=3_SV=1
-18.8	5.27	5.8	9	3	5	79.8	tr|S5G641|S5G641_NPVAC_Ac-F_OS=Autographa_californica_nuclear_polyhedrosis_virus_OX=46015_GN=env-prot_PE=4_SV=1
-1.5	4.47	15	90	1	1	6.6	tr|S5G6F7|S5G6F7_NPVAC_Occlusion-derived_virus_envelope_protein_OS=Autographa_californica_nuclear_polyhedrosis_virus_OX=46015_GN=bAcMK145_PE=4_SV=1
-1.3	4.41	10	13	1	1	8.6	tr|S5G9A4|S5G9A4_NPVAC_Ac-v-ubi_OS=Autographa_californica_nuclear_polyhedrosis_virus_OX=46015_GN=v-ubi_PE=4_SV=1
-15.9	5.53	14	35	2	6	25.5	tr|S5G9H0|S5G9H0_NPVAC_Occlusion-derived_virus_envelope_protein_OS=Autographa_californica_nuclear_polyhedrosis_virus_OX=46015_GN=bAcMK096_PE=4_SV=1
-6.2	4.98	11	21	1	3	18.4	tr|S5GII8|S5GII8_NPVAC_AcOrf-93_OS=Autographa_californica_nuclear_polyhedrosis_virus_OX=46015_GN=Orf-93_PE=4_SV=1
-29.1	5.59	13	21	4	6	38.9	Vp39–capsid_protein_of_baculovirus
log(e)	log(I)	% (measured)	% (corrected)	unique	total	Mr	Accession
-2.8	4.35	7	13	1	1	19.8	XP_026724981.1_28_kDa_heat-_and_acid-stable_phosphoprotein_[Trichoplusia_ni]
-23.5	5.25	6.9	10	3	6	69.9	XP_026725016.1_eukaryotic_peptide_chain_release_factor_GTP-binding_subunit_ERF3A_isoform_X1_[Trichoplusia_ni]
-24.6	5.29	15	27	3	5	33.5	XP_026725074.1_40S_ribosomal_protein_SA_[Trichoplusia_ni]
-1.5	4.4	3.1	5	1	1	32.5	XP_026725436.1_tetratricopeptide_repeat_protein_1-like_[Trichoplusia_ni]
-32.3	5.29	8.4	13	4	5	102.8	XP_026725816.1_ATP-binding_cassette_sub-family_F_member_1_[Trichoplusia_ni]
-16.8	5.55	19	22	3	6	17.8	XP_026726083.1_uncharacterized_protein_CG16817-like_[Trichoplusia_ni]
-3.8	4.21	1.8	3	1	1	106.9	XP_026726255.1_inter-alpha-trypsin_inhibitor_heavy_chain_H4-like_isoform_X1_[Trichoplusia_ni]
-105.3	5.83	17	24	12	17	123.3	XP_026726356.1_LOW_QUALITY_PROTEIN:_importin-5-like_[Trichoplusia_ni]
-2.3	4.49	4.1	5	1	1	17.2	XP_026726394.1_protein_mago_nashi_homolog_[Trichoplusia_ni]
-23.4	5.38	23	37	4	5	24.1	XP_026726432.1_proteasome_subunit_beta_type-6_[Trichoplusia_ni]
-3.9	4.73	13	14	1	1	11.3	XP_026726440.1_60S_acidic_ribosomal_protein_P1_[Trichoplusia_ni]
-16.7	4.95	12	17	3	4	34	XP_026726508.1_60S_acidic_ribosomal_protein_P0_[Trichoplusia_ni]
-52.8	6.53	51	67	7	20	19.8	XP_026726745.1_translationally-controlled_tumor_protein_homolog_[Trichoplusia_ni]
-1.9	4.46	17	21	1	1	9.4	XP_026726869.1_heat_shock_factor-binding_protein_1_[Trichoplusia_ni]
-1.8	4.77	2.7	5	1	1	50.5	XP_026726878.1_5-hydroxytryptamine_receptor_1A-alpha_[Trichoplusia_ni]
-49	5.52	29	40	6	10	27.8	XP_026726908.1_proteasome_subunit_alpha_type-7-1_[Trichoplusia_ni]
-51.9	5.54	24	34	5	8	30.4	XP_026726996.1_proteasome_subunit_beta_type-7-like_[Trichoplusia_ni]
-82.8	5.89	34	45	9	19	37.6	XP_026727081.1_SPARC_[Trichoplusia_ni]
-7.9	5.04	4.3	8	1	2	40.2	XP_026727457.1_uncharacterized_protein_LOC113493678_isoform_X1_[Trichoplusia_ni]
-1.6	4.08	2.7	5	1	1	54.2	XP_026727669.1_phosphatidylinositol_5-phosphate_4-kinase_type-2_alpha_isoform_X1_[Trichoplusia_ni]
-9.4	4.46	12	24	1	1	23	XP_026727671.1_proteasome_subunit_beta_type-3_[Trichoplusia_ni]
-1.7	4.71	1.8	3	1	1	60.5	XP_026727948.1_luciferin_4-monooxygenase-like_[Trichoplusia_ni]
-19.7	5.22	16	25	3	4	30.9	XP_026728182.1_proteasome_subunit_beta_type-5_[Trichoplusia_ni]
-80.3	5.82	31	47	10	15	50.4	XP_026728576.1_tubulin_beta-1_chain-like_[Trichoplusia_ni]
-1.1	4.88	0.7	1	1	1	220.6	XP_026728673.1_voltage-dependent_calcium_channel_type_A_subunit_alpha-1_isoform_X1_[Trichoplusia_ni]
-14.4	4.98	12	16	3	3	48.6	XP_026728746.1_ATP-dependent_RNA_helicase_WM6_[Trichoplusia_ni]
-1.7	4.18	7	8	1	1	14.9	XP_026728818.1_DNA-directed_RNA_polymerase_II_subunit_RPB9_[Trichoplusia_ni]
-2	4.4	1.6	2	1	1	82.6	XP_026728833.1_glycine--tRNA_ligase_[Trichoplusia_ni]
-148.4	5.9	9.8	12	18	23	279	XP_026728840.1_spectrin_alpha_chain_isoform_X1_[Trichoplusia_ni]
-243.9	6.93	44	66	28	85	73.1	XP_026728848.1_endoplasmic_reticulum_chaperone_BiP_[Trichoplusia_ni]
-1.5	4.27	1.9	2	1	1	65.2	XP_026728889.1_serine/threonine-protein_phosphatase_PP2A_65_kDa_regulatory_subunit_[Trichoplusia_ni]
-34.1	5.92	11	17	4	9	55.1	XP_026728890.1_V-type_proton_ATPase_subunit_B_[Trichoplusia_ni]
-16.6	5.2	12	20	2	3	32.1	XP_026728947.1_protein_BCCIP_homolog_[Trichoplusia_ni]
-15.8	4.93	7.3	12	3	4	74.2	XP_026728988.1_leucine-rich_repeat-containing_G-protein_coupled_receptor_5-like_[Trichoplusia_ni]
-7.7	4.25	4.2	5	1	1	43.4	XP_026729066.1_cAMP-dependent_protein_kinase_type_II_regulatory_subunit_[Trichoplusia_ni]
-1.4	4.24	3.4	4	1	1	37.5	XP_026729244.1_nuclear_migration_protein_nudC_[Trichoplusia_ni]
-15.6	5.06	9.8	12	2	2	30.9	XP_026729469.1_microtubule-associated_protein_RP/EB_family_member_1_isoform_X2_[Trichoplusia_ni]
-24.5	5.15	19	23	3	4	29	XP_026729682.1_proliferating_cell_nuclear_antigen_[Trichoplusia_ni]
-11.7	5.04	2.4	4	1	1	50	XP_026729801.1_tubulin_alpha-8_chain-like_isoform_X1_[Trichoplusia_ni]
-2	4.56	2	3	1	1	69.8	XP_026730014.1_nucleolar_protein_dao-5_isoform_X1_[Trichoplusia_ni]
-22.2	4.92	16	25	4	5	28.2	XP_026730195.1_proteasome_subunit_alpha_type-3_[Trichoplusia_ni]
-23.3	5.36	24	30	4	7	23.1	XP_026730310.1_proteasome_subunit_beta_type-2_[Trichoplusia_ni]
-76.6	5.43	6.3	8	9	12	273.4	XP_026730324.1_spectrin_beta_chain_isoform_X1_[Trichoplusia_ni]
-16.6	4.82	6.9	10	2	2	54.9	XP_026730388.1_serine/threonine-protein_phosphatase_4_regulatory_subunit_2-like_[Trichoplusia_ni]
-7	4.72	4.3	5	2	2	51.4	XP_026730500.1_eukaryotic_translation_initiation_factor_5_isoform_X1_[Trichoplusia_ni]
-1.4	4.27	1	1	1	1	178.9	XP_026730714.1_thyroid_adenoma-associated_protein_homolog,_partial_[Trichoplusia_ni]
-10.9	5.23	7.5	13	2	2	35.3	XP_026730969.1_uncharacterized_protein_LOC113496072_[Trichoplusia_ni]
-18.2	5.12	6.6	8	3	3	68	XP_026731035.1_V-type_proton_ATPase_catalytic_subunit_A_[Trichoplusia_ni]
-59.7	5.76	16	24	7	14	66.4	XP_026731135.1_connectin-like_[Trichoplusia_ni]
-1.1	4.76	2.7	4	1	1	47.1	XP_026731178.1_26S_proteasome_regulatory_subunit_6B_[Trichoplusia_ni]
-158.4	6.38	43	54	18	40	48.1	XP_026731187.1_elongation_factor_1-gamma_[Trichoplusia_ni]
-111	6.45	22	33	13	28	83.1	XP_026731247.1_heat_shock_protein_83_[Trichoplusia_ni]
-71.2	5.79	34	38	8	12	29.6	XP_026731273.1_probable_elongation_factor_1-delta_isoform_X1_[Trichoplusia_ni]
-101.4	6.68	44	67	10	29	28.1	XP_026731284.1_14-3-3_protein_zeta_isoform_X1_[Trichoplusia_ni]
-5	4.56	2.1	3	1	2	57.9	XP_026731291.1_T-complex_protein_1_subunit_zeta_[Trichoplusia_ni]
-1.1	4.12	2.4	4	1	1	36.8	XP_026731539.1_protein_RTF2_homolog_[Trichoplusia_ni]
-48	6.17	53	77	5	21	18.7	XP_026731593.1_uncharacterized_protein_CG16817-like_[Trichoplusia_ni]
-79.3	5.87	29	36	9	16	46.8	XP_026731901.1_protein_disulfide-isomerase_A6_homolog_[Trichoplusia_ni]
-3.2	4.45	2	3	1	1	59	XP_026732026.1_T-complex_protein_1_subunit_alpha_[Trichoplusia_ni]
-1.8	3.82	2.6	3	1	1	56.9	XP_026732337.1_T-complex_protein_1_subunit_delta_[Trichoplusia_ni]
-52.1	5.73	21	30	6	7	34.9	XP_026732376.1_uncharacterized_protein_LOC113497167_isoform_X2_[Trichoplusia_ni]
-7.1	4.27	2.2	4	1	1	91.9	XP_026732390.1_dentin_sialophosphoprotein_[Trichoplusia_ni]
-2.7	4.37	6.3	7	1	1	23.2	XP_026732536.1_glutathione_S-transferase_2-like_[Trichoplusia_ni]
-60.3	5.89	24	43	6	8	43.1	XP_026732546.1_putative_protein_FAM10A4_[Trichoplusia_ni]
-19.4	4.99	7.4	13	2	3	51.8	XP_026732687.1_leukocyte_elastase_inhibitor-like_isoform_X1_[Trichoplusia_ni]
-50.9	5.7	13	15	6	9	63.8	XP_026732726.1_prolyl_4-hydroxylase_subunit_alpha-1-like_[Trichoplusia_ni]
-82.2	5.98	29	42	9	22	49.9	XP_026733643.1_tubulin_alpha_chain_[Trichoplusia_ni]
-2.4	4.37	0.6	1	1	1	173.4	XP_026733937.1_DNA_topoisomerase_2_[Trichoplusia_ni]
-20.7	4.93	9.7	13	3	3	59.2	XP_026734074.1_T-complex_protein_1_subunit_theta_[Trichoplusia_ni]
-27.6	5.25	22	29	5	5	27.1	XP_026734093.1_proteasome_subunit_alpha_type-6-like_[Trichoplusia_ni]
-2.1	4.08	5.4	7	1	1	23.1	XP_026734104.1_ras-related_protein_Rab-10_[Trichoplusia_ni]
-3.2	4.62	3.9	5	1	2	39.2	XP_026734131.1_protein_farnesyltransferase/geranylgeranyltransferase_type-1_subunit_alpha_[Trichoplusia_ni]
-81.6	5.71	20	30	10	12	79.9	XP_026734227.1_juvenile_hormone_esterase-like_isoform_X1_[Trichoplusia_ni]
-24.1	5.16	2.1	3	4	4	241.7	XP_026734277.1_claspin-like_[Trichoplusia_ni]
-7.7	4.2	2.7	4	1	1	78.8	XP_026734472.1_glycogen_[starch]_synthase_[Trichoplusia_ni]
-8.4	4.81	11	17	2	3	19.6	XP_026734792.1_geminin_[Trichoplusia_ni]
-6.8	4.72	11	14	2	2	21	XP_026735238.1_uncharacterized_protein_C14orf119_isoform_X1_[Trichoplusia_ni]
-1.8	4.71	11	11	1	1	19	XP_026735479.1_6-pyruvoyl_tetrahydrobiopterin_synthase-like_[Trichoplusia_ni]
-5.2	4.81	4	6	1	1	43.9	XP_026735667.1_hsp90_co-chaperone_Cdc37_[Trichoplusia_ni]
-1.4	4.45	3.2	5	1	1	35.5	XP_026735826.1_serine/threonine-protein_phosphatase_2A_catalytic_subunit_beta_isoform_[Trichoplusia_ni]
-10.5	4.66	11	11	2	2	35.8	XP_026736029.1_annexin_B9_isoform_X1_[Trichoplusia_ni]
-56.8	5.61	18	24	7	8	66.7	XP_026736102.1_transketolase-like_protein_2_[Trichoplusia_ni]
-79	5.49	7.9	12	8	10	181	XP_026736389.1_laminin_subunit_gamma-1_[Trichoplusia_ni]
-56.4	5.36	3.7	6	8	10	392.4	XP_026736414.1_LOW_QUALITY_PROTEIN:_laminin_subunit_alpha_[Trichoplusia_ni]
-25.5	5.46	15	19	3	9	29.8	XP_026736421.1_proteasome_subunit_alpha_type-1_[Trichoplusia_ni]
-13.1	5.22	7.1	9	2	3	45.6	XP_026736432.1_neurofilament_heavy_polypeptide-like_[Trichoplusia_ni]
-41.3	5.24	5.4	7	5	7	169.8	XP_026736452.1_hemicentin-1-like_[Trichoplusia_ni]
-16.2	4.89	8.9	11	3	3	45.3	XP_026737113.1_dnaJ_homolog_subfamily_A_member_1_[Trichoplusia_ni]
-199.8	6.37	40	44	21	49	55.4	XP_026737834.1_protein_disulfide-isomerase_[Trichoplusia_ni]
-9.1	4.39	2.4	4	2	2	112.4	XP_026737853.1_uncharacterized_protein_C05D11.1-like_[Trichoplusia_ni]
-1.7	4.13	0.7	1	1	1	181.7	XP_026738550.1_LOW_QUALITY_PROTEIN:_apoptotic_chromatin_condensation_inducer_in_the_nucleus-like_[Trichoplusia_ni]
-3.7	5.25	2.9	4	1	1	45.1	XP_026738659.1_synapse-associated_protein_of_47_kDa_isoform_X3_[Trichoplusia_ni]
-13.8	5.05	6.4	8	2	3	48	XP_026738676.1_protein_krasavietz_[Trichoplusia_ni]
-1.8	4.17	13	19	1	1	13.3	XP_026738705.1_high_mobility_group_protein_D-like_[Trichoplusia_ni]
-70.4	6	4	5	1	2	41.8	XP_026738711.1_actin,_muscle-type_A2_[Trichoplusia_ni]
-1.1	4.28	2.7	4	1	1	51.5	XP_026738721.1_dynein_regulatory_complex_protein_10-like_[Trichoplusia_ni]
-31.1	5.78	13	24	4	6	50.3	XP_026738853.1_elongation_factor_1-alpha_[Trichoplusia_ni]
-13.3	4.89	3.8	5	3	3	117.1	XP_026738897.1_ubiquitin-like_modifier-activating_enzyme_1_[Trichoplusia_ni]
-4.1	4.46	9.4	12	1	1	26.3	XP_026738961.1_eukaryotic_translation_initiation_factor_6_[Trichoplusia_ni]
-7.8	4.37	5.6	8	1	1	41.5	XP_026739071.1_mitogen-activated_protein_kinase_p38b-like_isoform_X1_[Trichoplusia_ni]
-46.2	5.59	29	54	5	12	32.1	XP_026739140.1_complement_component_1_Q_subcomponent-binding_protein,_mitochondrial_isoform_X1_[Trichoplusia_ni]
-1.8	4.07	2	3	1	1	103.6	XP_026739374.1_WD_repeat_and_HMG-box_DNA-binding_protein_1_[Trichoplusia_ni]
-1.5	4.28	1.8	2	1	1	57.6	XP_026739442.1_myrosinase_1-like_[Trichoplusia_ni]
-9.7	4.86	19	23	2	3	11.4	XP_026740326.1_60S_acidic_ribosomal_protein_P2-like_[Trichoplusia_ni]
-9.8	4.59	9	18	2	2	61.2	XP_026740437.1_esterase_B1-like_[Trichoplusia_ni]
-2.1	4.44	3	6	1	1	29.2	XP_026740599.1_apolipoprotein_D-like_[Trichoplusia_ni]
-17.9	5.21	3.2	5	2	4	102	XP_026740667.1_eukaryotic_translation_initiation_factor_3_subunit_C_[Trichoplusia_ni]
-127.1	6.71	50	89	14	45	29.8	XP_026740858.1_14-3-3_protein_epsilon_[Trichoplusia_ni]
-11.6	5.5	8.9	11	2	2	59.1	XP_026741000.1_T-complex_protein_1_subunit_gamma_[Trichoplusia_ni]
-61	5.97	3.2	4	1	1	32.5	XP_026741027.1_tropomyosin-2_isoform_X18_[Trichoplusia_ni]
-72.6	6.02	36	45	8	18	29.5	XP_026741028.1_tropomyosin-1,_isoforms_9A/A/B_isoform_X19_[Trichoplusia_ni]
-9.4	5.23	1.2	2	2	2	231.4	XP_026741079.1_unconventional_myosin-IXa-like_isoform_X1_[Trichoplusia_ni]
-1.9	4.13	1.9	4	1	1	46.3	XP_026741382.1_LOW_QUALITY_PROTEIN:_46_kDa_FK506-binding_nuclear_protein-like_[Trichoplusia_ni]
-11.6	4.67	7.7	10	2	2	60.9	XP_026741530.1_heat_shock_protein_60A-like_[Trichoplusia_ni]
-42	5.51	17	26	6	9	51.4	XP_026741844.1_synaptic_vesicle_membrane_protein_VAT-1_homolog-like_isoform_X1_[Trichoplusia_ni]
-1.2	4.17	1.2	2	1	1	94.3	XP_026741866.1_xanthine_dehydrogenase/oxidase-like_[Trichoplusia_ni]
-12.5	5.2	14	16	2	3	18.3	XP_026741960.1_RNA-binding_protein_8A_[Trichoplusia_ni]
-2.1	4.36	7.1	10	1	1	14.8	XP_026741962.1_60S_ribosomal_protein_L23_[Trichoplusia_ni]
-1.4	4.45	3.9	6	1	1	26.3	XP_026742001.1_translin_[Trichoplusia_ni]
-7.7	4.44	5.2	6	1	1	58.9	XP_026742117.1_T-complex_protein_1_subunit_epsilon_[Trichoplusia_ni]
-19	4.86	18	54	3	3	22.5	XP_026742120.1_nascent_polypeptide-associated_complex_subunit_alpha_[Trichoplusia_ni]
-49.5	5.8	31	44	5	12	29.1	XP_026742151.1_proteasome_subunit_beta_type-4_[Trichoplusia_ni]
-24.8	5.74	4.1	6	3	12	109.7	XP_026742457.1_flocculation_protein_FLO11_[Trichoplusia_ni]
-1.7	4.31	3.8	7	1	1	52.4	XP_026742563.1_annexin_B9-like_isoform_X1_[Trichoplusia_ni]
-4	4.78	2.6	4	1	1	58.6	XP_026742738.1_matrix_metalloproteinase-2-like_isoform_X1_[Trichoplusia_ni]
-25.5	5.21	16	22	2	3	28.7	XP_026742741.1_proteasome_subunit_alpha_type-4_[Trichoplusia_ni]
-33.7	5.11	6.8	10	5	5	108.3	XP_026742802.1_kinesin_heavy_chain_[Trichoplusia_ni]
-28.9	5.2	9.6	12	4	4	71.8	XP_026743122.1_tubulin--tyrosine_ligase-like_protein_12_[Trichoplusia_ni]
-2.6	4.21	12	13	1	1	19.2	XP_026743251.1_DNA-directed_RNA_polymerase_II_subunit_RPB7_[Trichoplusia_ni]
-7.7	4.57	5.7	7	2	2	46.3	XP_026743350.1_eukaryotic_initiation_factor_4A-III_[Trichoplusia_ni]
-21.6	5.25	2.8	5	3	4	147.5	XP_026743362.1_heterogeneous_nuclear_ribonucleoprotein_U-like_protein_1_[Trichoplusia_ni]
-141	6.04	28	41	15	23	105.5	XP_026743419.1_neutral_alpha-glucosidase_AB-like_isoform_X1_[Trichoplusia_ni]
-1.8	4.96	2.7	5	1	1	42	XP_026743457.1_regulator_of_chromosome_condensation-like,_partial_[Trichoplusia_ni]
-7.6	4.31	11	20	1	2	12.7	XP_026743648.1_nucleolin-like_[Trichoplusia_ni]
-23	5.13	19	26	3	3	25.7	XP_026743702.1_proteasome_subunit_beta_type-1_[Trichoplusia_ni]
-49.7	5.76	28	38	7	14	27.7	XP_026743864.1_eukaryotic_translation_initiation_factor_3_subunit_J_[Trichoplusia_ni]
-196.9	6.65	34	46	20	45	89.1	XP_026743870.1_transitional_endoplasmic_reticulum_ATPase_TER94_[Trichoplusia_ni]
-9.6	4.62	3	4	2	2	94.5	XP_026743885.1_translation_elongation_factor_2-like_[Trichoplusia_ni]
-42.1	5.47	30	46	5	8	25.9	XP_026744179.1_proteasome_subunit_alpha_type-2_[Trichoplusia_ni]
-11.1	4.74	11	16	2	2	24.3	XP_026744477.1_glutaredoxin-3_[Trichoplusia_ni]
-92.9	6	33	38	9	18	41.8	XP_026744833.1_actin,_cytoplasmic_A3a_[Trichoplusia_ni]
-57.9	5.63	1.8	3	1	2	87.4	XP_026744846.1_LOW_QUALITY_PROTEIN:_importin-5-like_[Trichoplusia_ni]
-4.3	4.67	9.2	10	1	1	17.2	XP_026744948.1_myosin-2_essential_light_chain_isoform_X1_[Trichoplusia_ni]
-122	6.25	20	31	10	17	71.6	XP_026745076.1_heat_shock_70_kDa_protein_cognate_4_[Trichoplusia_ni]
-7.6	4.97	7.9	10	2	3	36.9	XP_026745245.1_gamma-soluble_NSF_attachment_protein-like_[Trichoplusia_ni]
-1.5	4.24	6.8	20	1	1	14.4	XP_026745301.1_CD63_antigen-like_[Trichoplusia_ni]
-2.4	4.54	6.1	11	1	1	16.9	XP_026745634.1_eukaryotic_translation_initiation_factor_1A,_X-chromosomal_[Trichoplusia_ni]
-54.7	5.62	15	30	7	9	91.3	XP_026746174.1_venom_dipeptidyl_peptidase_4-like_isoform_X1_[Trichoplusia_ni]
-140.7	6.3	60	67	14	34	24.5	XP_026746338.1_elongation_factor_1-beta'_[Trichoplusia_ni]
-67.7	5.56	8.9	14	8	11	133.2	XP_026746387.1_eukaryotic_translation_initiation_factor_5B_[Trichoplusia_ni]
-181.8	6.23	29	39	21	35	101.9	XP_026746829.1_hypoxia_up-regulated_protein_1_[Trichoplusia_ni]
-58.3	5.32	4.9	7	6	7	198.6	XP_026747031.1_laminin_subunit_beta-1_[Trichoplusia_ni]
-23.4	5.19	25	27	3	5	18.5	XP_026747047.1_S-phase_kinase-associated_protein_1_[Trichoplusia_ni]
-71.7	5.7	16	21	9	12	94	XP_026747084.1_97_kDa_heat_shock_protein_isoform_X1_[Trichoplusia_ni]
-1.7	4.26	3.9	5	1	1	57.8	XP_026747145.1_T-complex_protein_1_subunit_beta_[Trichoplusia_ni]
-1.2	5.05	2.3	3	1	1	53.1	XP_026747269.1_ets_DNA-binding_protein_pokkuri_[Trichoplusia_ni]
-9.6	4.74	5.5	6	2	2	58.9	XP_026747433.1_rab_proteins_geranylgeranyltransferase_component_A_1_[Trichoplusia_ni]
-9.1	4.89	2.6	5	1	1	69.2	XP_026747439.1_DNA-(apurinic_or_apyrimidinic_site)_lyase_[Trichoplusia_ni]
-58.8	5.65	32	42	7	10	37.9	XP_026747483.1_calumenin-B_[Trichoplusia_ni]
-111.3	5.89	11	21	11	18	192.7	XP_026747580.1_microtubule-associated_protein_1A-like_[Trichoplusia_ni]
-1.5	4.01	4.6	7	1	1	24	XP_026748026.1_histone_chaperone_asf1_[Trichoplusia_ni]
